# Supplementary material for: Switching intention to crypto-currency market: Factors predisposing some individuals to risky investment
Source: PLoS One. 2020 Jun 4;15(6):e0234155. doi: 10.1371/journal.pone.0234155 (PMC7272014; doi:10.1371/journal.pone.0234155)
Supplement: S1 Data — (CSV) [file pone.0234155.s001.csv]

perceivedrisk1	perceivedrisk2	perceivedrisk3	knowledge1	knowledge2	knowledge3	rewardsensitivity1	rewardsensitivity2	rewardsensitivity3	personalinnavativeness1	personalinnavativeness2	personalinnavativeness3	switchingintention1	switchingintention2	switchingintention3
3	3	4	4	4	5	4	4	4	4	4	4	5	6	5
4	3	3	5	4	4	6	5	6	4	4	4	6	5	6
2	3	4	5	5	4	6	6	6	6	5	6	5	5	5
4	4	4	4	4	4	3	3	3	3	3	3	3	3	4
2	5	3	5	5	5	6	6	6	6	6	6	5	6	6
2	4	3	4	4	4	5	5	5	5	6	5	6	6	5
5	5	5	5	5	5	5	5	4	4	4	4	4	4	4
3	5	3	4	4	5	5	5	3	6	5	6	5	6	6
4	2	2	5	4	4	4	4	4	4	4	4	6	6	6
3	1	3	4	5	4	3	4	5	4	4	4	6	6	6
1	4	3	5	4	4	5	6	6	4	5	4	6	6	6
4	1	1	4	5	3	6	6	6	5	5	5	6	5	6
3	4	3	6	6	5	5	5	5	6	6	6	6	6	6
5	5	5	4	4	4	5	5	6	6	6	6	6	5	6
6	6	6	6	5	6	6	5	6	6	6	6	7	6	7
3	3	3	3	3	3	2	2	2	2	2	2	2	2	2
5	5	5	5	5	5	5	5	6	6	6	6	6	6	6
5	5	5	6	6	6	5	5	6	6	6	7	6	6	6
6	6	6	6	6	6	6	6	6	6	6	6	6	6	6
2	2	2	7	7	7	2	1	1	7	7	7	1	1	1
6	6	6	2	3	2	6	6	6	4	4	4	6	6	6
6	6	6	3	2	3	6	6	6	4	4	4	7	6	7
6	6	6	6	6	6	6	6	6	6	6	6	6	6	6
5	5	5	5	5	5	5	5	5	5	5	5	5	5	5
6	6	6	6	6	6	6	6	6	6	6	6	6	5	6
6	6	6	5	6	5	6	6	6	5	5	5	6	5	6
2	2	2	2	2	2	1	1	1	6	6	6	1	2	1
5	5	5	5	5	5	5	5	5	5	5	5	5	5	5
3	3	4	2	3	3	5	5	5	4	6	6	6	6	6
3	3	4	3	4	4	4	5	5	4	5	5	4	3	4
5	5	5	6	6	5	5	5	5	5	5	5	5	6	5
5	5	5	6	6	5	5	5	5	5	5	5	5	6	5
5	5	5	6	6	5	5	5	5	5	5	5	5	5	5
4	5	4	3	5	5	6	6	6	5	5	5	6	6	6
2	2	3	3	4	4	6	6	6	6	6	6	6	6	6
5	5	5	6	6	5	5	5	5	5	5	5	5	6	5
5	5	4	5	4	5	5	5	5	5	5	5	5	5	5
4	3	3	4	5	5	6	6	6	6	6	6	6	6	6
1	1	1	5	5	5	6	6	6	6	6	6	6	5	6
2	2	2	7	7	7	6	6	6	6	6	6	6	5	6
6	6	6	5	6	6	2	2	3	3	3	3	6	6	6
6	6	6	6	6	6	4	4	4	6	6	6	6	6	6
3	3	3	3	3	3	3	2	2	2	2	2	2	2	2
6	6	6	5	6	6	6	6	6	6	6	6	6	6	6
5	5	5	6	5	5	5	5	5	5	5	5	5	5	5
4	4	5	6	6	6	6	6	6	6	6	6	6	6	6
6	6	6	5	6	6	6	6	6	6	6	6	6	6	6
6	6	6	6	6	6	6	6	6	6	6	6	6	6	6
4	4	4	5	6	6	5	5	5	4	4	4	5	6	5
5	5	5	6	6	5	6	6	6	6	6	6	6	6	6
5	4	5	6	5	6	6	6	6	6	6	6	6	6	6
5	5	6	6	6	6	6	6	6	6	6	6	6	6	6
5	6	5	5	5	5	5	5	5	5	5	5	5	5	5
6	5	6	6	6	6	6	6	6	6	6	6	6	6	6
3	3	4	6	6	6	6	6	6	6	6	6	6	5	6
3	4	3	6	6	6	6	6	6	6	6	6	6	6	6
6	6	6	3	3	4	6	6	6	6	6	6	6	6	6
6	6	6	4	3	3	4	5	5	6	6	7	7	6	7
6	5	5	6	6	6	6	5	5	5	5	5	5	5	5
5	5	5	5	5	5	5	4	4	4	4	4	4	5	4
5	6	5	6	6	6	6	6	6	6	6	6	6	5	6
6	6	6	6	6	6	6	6	6	6	6	6	6	6	6
6	6	6	6	6	6	6	6	6	6	6	6	6	6	6
4	4	4	4	4	4	4	3	3	3	3	3	3	3	3
6	6	6	6	6	6	6	6	6	6	6	6	6	6	6
6	6	6	6	6	6	6	6	6	6	6	6	6	6	6
6	5	6	6	6	6	5	5	5	6	6	6	4	6	6
6	6	6	6	6	6	5	5	5	6	6	6	6	6	6
6	5	6	6	6	6	5	5	5	6	6	6	6	6	5
5	6	5	6	6	6	6	6	6	6	5	6	5	6	6
6	6	6	6	6	6	5	5	4	5	5	4	5	6	6
6	5	6	6	6	6	6	6	6	6	6	6	5	5	5
6	5	6	6	6	6	6	6	6	6	6	6	6	6	6
6	6	6	6	6	6	5	5	5	5	6	5	6	6	6
5	6	5	5	5	5	5	5	5	6	6	5	6	6	6
5	5	5	5	5	5	4	4	4	4	4	4	4	4	5
6	6	6	6	5	6	6	6	6	5	6	6	6	6	5
6	6	6	6	6	6	5	5	5	6	5	5	5	5	5
5	6	5	6	6	6	6	6	6	5	6	5	5	6	6
5	5	6	5	5	6	5	5	5	6	6	6	6	4	6
6	5	6	6	6	6	6	6	6	5	5	5	6	5	6
6	5	6	6	6	5	6	6	6	6	5	5	5	5	5
6	6	6	5	5	6	5	5	5	6	6	6	6	5	5
5	5	5	5	5	6	6	6	6	6	6	6	6	5	4
6	5	6	6	6	5	6	6	6	3	5	4	6	6	6
6	6	6	6	6	6	6	6	6	6	5	6	6	5	6
5	6	5	5	5	6	6	6	6	5	6	6	6	5	5
5	5	6	5	6	6	5	5	5	5	6	6	6	5	5
6	6	6	6	6	5	5	5	5	5	6	6	6	5	5
6	6	6	6	6	5	6	6	6	6	6	6	6	6	6
6	6	6	6	7	7	5	5	5	6	6	6	6	6	6
5	6	6	5	5	5	6	6	6	2	2	2	6	6	6
5	5	5	5	5	5	5	5	5	4	4	4	4	5	4
6	6	6	6	6	6	5	5	5	6	6	5	5	6	6
6	6	6	6	6	6	5	5	5	6	6	6	6	6	6
5	6	6	4	5	4	5	5	5	5	5	4	6	6	6
6	6	6	6	6	6	5	5	5	6	6	6	6	6	6
6	5	5	6	6	6	6	6	6	3	3	3	6	6	6
5	5	5	5	5	5	6	6	6	4	4	4	5	6	5
6	6	6	6	6	6	5	5	5	6	6	6	5	6	5
5	5	6	6	6	6	5	5	5	5	5	5	5	5	5
6	6	6	6	6	6	6	6	6	6	6	6	6	6	6
4	4	4	4	4	4	3	3	3	4	4	3	3	3	3
6	6	5	5	6	6	6	6	6	6	6	6	6	6	6
5	6	5	6	5	5	5	5	5	5	5	5	5	5	5
5	6	5	6	6	6	6	5	6	5	5	5	5	5	5
6	6	6	6	6	6	6	6	6	6	6	6	6	6	6
6	6	6	6	6	6	6	6	6	6	6	6	6	6	6
5	6	6	6	6	6	6	5	6	5	5	5	5	5	5
6	6	6	6	6	6	6	6	6	6	6	6	6	6	6
6	6	5	6	5	6	5	5	5	6	6	6	6	6	6
6	6	6	6	6	6	7	5	5	3	3	3	6	6	6
6	6	6	5	5	5	5	5	5	6	6	6	6	6	6
6	6	6	5	5	6	6	6	6	6	6	6	6	6	6
5	6	5	5	5	5	5	6	6	5	5	5	5	5	5
6	6	6	5	5	5	6	6	6	6	6	6	6	6	6
5	6	6	5	5	5	6	5	5	5	5	5	5	5	5
6	6	6	6	6	6	6	6	6	6	6	6	6	6	6
6	6	6	5	6	6	6	6	6	6	6	6	6	6	6
6	6	6	6	6	5	6	6	6	3	3	5	6	6	6
6	6	6	6	6	5	6	6	6	5	6	6	4	2	4
6	6	6	6	6	6	5	5	5	5	5	4	5	5	3
6	5	6	6	5	6	6	6	6	6	6	6	6	6	6
5	5	6	5	5	5	6	6	6	5	5	5	6	6	6
5	5	6	5	5	5	6	6	6	5	5	5	5	5	5
5	5	5	6	6	6	6	6	6	6	6	6	6	6	6
5	5	5	5	5	5	6	5	5	5	5	5	5	5	5
6	6	6	6	6	6	6	5	5	5	5	5	6	5	5
5	5	5	6	6	6	6	6	6	5	5	5	5	5	5
6	6	5	5	6	5	6	6	5	3	3	4	6	6	6
6	6	6	6	6	6	5	5	5	6	6	6	6	6	6
5	5	5	6	6	6	5	6	6	5	5	5	5	5	5
6	6	5	5	6	6	6	6	6	6	6	6	6	6	6
6	5	6	6	6	6	6	5	6	6	6	6	5	5	5
5	5	6	5	5	5	5	5	5	5	5	5	6	6	6
7	6	7	6	7	7	6	6	6	3	3	3	3	4	3
5	5	5	6	6	6	6	6	6	5	5	5	5	5	5
5	5	5	5	5	5	4	4	4	4	4	4	4	5	5
6	6	6	5	5	5	6	5	6	6	6	6	5	5	5
5	5	5	6	6	6	6	6	6	6	6	6	5	6	6
5	5	5	6	6	6	5	6	5	5	6	5	5	6	6
5	5	5	6	6	6	6	5	6	5	5	5	3	4	4
5	5	6	5	5	5	5	5	5	6	5	6	5	1	1
6	5	5	6	5	5	6	6	6	6	6	5	6	6	6
4	4	4	3	3	3	3	3	3	3	3	3	3	3	3
5	5	6	6	6	6	5	5	5	6	6	6	5	5	7
5	5	6	5	5	5	5	5	5	6	6	5	3	3	4
5	5	5	6	6	6	6	5	6	4	3	4	6	6	7
6	6	6	7	6	6	5	6	5	6	6	6	4	3	3
5	5	5	6	5	6	5	5	5	5	6	6	5	6	7
5	5	5	6	6	6	5	5	5	5	6	6	5	5	6
5	5	5	6	6	6	5	5	5	5	6	6	5	5	6
6	6	6	6	6	6	6	6	6	5	6	6	5	5	7
5	5	5	5	5	5	6	5	6	6	6	6	6	5	7
5	5	5	6	6	6	5	5	5	4	4	4	5	5	6
5	6	6	6	6	6	6	5	6	6	6	6	6	5	6
5	5	6	6	6	6	6	5	6	6	6	6	5	6	6
5	5	5	6	5	5	5	5	5	6	6	6	5	5	6
5	5	5	6	5	6	6	5	6	5	6	5	5	6	6
5	6	5	6	6	6	6	5	6	6	5	6	5	5	5
6	5	6	5	5	5	5	6	5	6	6	6	5	6	6
5	6	6	6	5	5	6	5	6	3	3	3	5	7	5
5	6	6	6	5	5	5	5	5	4	4	4	5	4	5
6	6	6	5	5	5	5	6	5	5	5	6	5	6	6
6	5	5	5	6	6	5	6	5	6	6	6	5	6	6
5	5	6	5	5	5	5	5	5	6	6	5	3	2	3
6	5	5	6	5	6	5	6	5	5	5	6	6	5	6
5	5	6	5	5	5	5	5	5	5	6	6	5	5	5
6	5	5	6	6	5	6	6	6	6	6	5	5	5	6
5	5	5	4	5	5	4	4	4	4	4	4	4	4	4
5	5	5	5	5	5	5	6	5	6	6	5	6	6	6
6	6	7	5	5	5	6	5	6	6	6	6	5	5	6
5	5	5	5	5	5	6	5	6	5	5	6	5	6	6
5	6	6	5	5	5	6	6	6	6	5	5	5	5	6
5	6	5	6	6	6	6	6	6	5	6	5	5	6	5
5	5	6	6	6	6	5	6	5	5	5	5	5	5	6
6	6	5	6	6	6	2	3	3	5	6	5	6	5	6
5	5	5	6	6	6	6	5	6	5	5	6	5	5	5
6	6	5	5	5	5	6	5	6	5	5	6	6	6	6
5	5	6	5	5	5	5	5	5	5	6	5	5	5	6
5	5	5	5	5	5	6	5	6	6	5	6	5	5	5
6	6	6	6	6	6	6	6	6	6	6	6	6	6	6
6	6	6	6	6	6	6	5	6	3	3	4	5	5	6
5	5	5	5	5	5	5	5	5	5	5	6	5	5	6
5	5	5	5	5	5	5	6	5	5	5	5	6	6	6
6	6	6	6	6	6	6	5	6	6	6	6	6	6	6
5	5	5	6	6	6	5	5	5	6	6	7	6	6	6
4	4	4	3	3	4	3	3	3	3	3	3	3	3	3
5	5	5	5	5	5	5	5	6	5	6	5	5	7	5
5	5	5	6	6	6	5	5	6	6	6	7	6	6	6
5	5	5	6	6	6	5	5	6	6	6	7	6	6	6
6	6	6	6	6	6	3	4	4	6	6	6	6	6	6
6	6	6	6	6	6	6	6	6	4	4	3	6	6	6
6	6	6	5	6	5	4	4	5	4	4	4	6	6	6
3	2	3	3	4	3	4	4	4	5	5	5	2	2	2
6	6	6	6	6	6	6	6	5	6	6	6	6	6	6
5	5	5	5	5	5	5	5	6	5	5	5	5	5	5
6	6	6	6	6	6	6	6	6	6	6	6	6	6	6
6	6	6	5	6	5	4	3	4	6	6	6	6	6	6
5	6	5	5	6	5	5	5	6	5	5	5	5	5	5
5	5	5	5	5	5	5	5	5	5	5	5	5	5	5
6	6	6	5	6	6	6	6	5	6	6	6	6	6	6
6	6	6	6	6	6	6	6	5	6	6	6	3	3	3
5	5	5	6	6	5	5	5	6	5	5	5	5	5	5
5	5	5	6	6	5	5	5	6	5	5	5	5	5	5
5	5	5	6	6	5	5	5	6	5	5	5	5	5	5
6	6	6	6	6	6	3	3	4	6	6	6	6	6	6
6	6	6	5	5	6	6	6	5	6	6	6	6	6	6
5	5	5	6	6	5	5	5	6	5	5	5	5	5	5
5	5	5	6	6	5	5	5	5	5	5	5	5	5	5
6	6	6	6	6	6	6	6	6	6	6	6	6	6	6
6	6	6	6	6	6	2	2	3	6	6	6	6	6	6
6	6	6	6	6	6	6	6	5	6	6	6	6	6	6
6	6	6	5	6	6	3	2	2	6	6	6	6	6	6
6	6	6	6	6	6	6	6	6	6	6	6	6	6	6
5	5	5	6	5	5	5	5	5	5	5	5	5	5	5
6	6	6	5	6	6	6	6	6	6	6	6	6	6	6
5	5	5	6	5	5	5	5	5	5	5	5	5	5	5
6	6	6	6	6	6	6	6	6	6	6	6	6	6	6
6	6	6	5	6	6	6	6	5	4	4	4	6	6	6
6	6	6	6	6	6	6	6	6	6	6	6	6	6	6
3	3	4	4	5	5	4	4	5	3	3	3	2	2	2
6	6	6	6	6	6	6	6	6	6	6	6	6	6	6
4	4	4	4	5	4	3	3	3	3	3	3	3	3	3
6	6	6	6	6	6	6	6	5	6	6	6	6	6	6
5	6	5	5	5	5	5	5	5	5	5	5	5	5	5
6	5	6	6	6	6	6	6	5	6	6	6	6	6	6
6	5	6	6	6	6	6	6	5	6	6	6	6	6	6
6	6	6	6	6	6	6	6	6	6	6	6	6	6	6
6	6	6	6	6	6	6	6	6	6	6	6	6	6	6
6	6	6	5	5	5	6	5	5	4	4	4	7	7	7
6	6	6	5	5	6	5	6	6	4	4	3	7	7	7
5	5	5	5	5	5	5	5	6	5	5	5	5	5	5
6	7	6	6	6	6	6	6	7	3	4	4	6	6	6
6	6	6	6	6	6	6	6	6	6	6	6	6	6	6
6	6	6	6	6	6	2	3	3	6	6	6	6	6	6
5	6	5	5	5	5	5	5	5	5	5	5	5	5	5
6	6	6	6	6	6	6	6	5	6	6	6	6	6	6
6	6	6	6	6	6	6	6	6	6	6	6	6	6	6
6	5	6	6	6	6	5	5	5	5	5	5	7	7	7
5	6	5	5	5	5	5	6	5	6	5	6	5	6	6
5	6	6	6	6	6	6	6	5	5	6	5	5	6	5
6	6	6	6	6	6	6	5	6	6	6	6	6	6	6
6	5	6	6	6	6	6	5	6	6	5	6	6	6	5
